# Supplementary material for: Optimization of Fermentation Conditions and Metabolite Profiling of Grape Juice Fermented with Lactic Acid Bacteria for Improved Flavor and Bioactivity
Source: Foods. 2023 Jun 18;12(12):2407. doi: 10.3390/foods12122407 (PMC10297718; doi:10.3390/foods12122407)
Supplement: Supplementary file 1 [file foods-12-02407-s001.zip]

Archive with 1 entries (1 files):
- foods-2425419-supplementary.pdf
